# Supplementary material for: Extraction of robust functional connectivity patterns across psychiatric disorders using principal component analysis-based feature selection
Source: Imaging Neurosci (Camb). 2026 Feb 3;4:IMAG.a.1121. doi: 10.1162/IMAG.a.1121 (PMC12869322; doi:10.1162/IMAG.a.1121)
Supplement: Supplementary Tables_S8_S11 [file IMAG.a.1121_S8-11Tables.xlsx]

## Sheet: S8Table
S8 Table. Description of important FCs for MDD using discovery dataset
ID		ROI1			ROI1		rHC	rMDD	gdis	gval
	Glasser1	AAL1	Net1	Glasser2	AAL2	Net2
1	R.3b	Precentral_R	Somatomotor	R.3a	Precentral_R	Somatomotor	1.14	0.99	0.46	0.65
2	R.4	Precentral_R	Somatomotor	R.3b	Precentral_R	Somatomotor	0.8	0.62	0.44	0.61
3	L.Thalamus	Thalamus_L	Subcortical-cerebellum	R.Thalamus	Thalamus_R	Subcortical-cerebellum	1.13	0.92	0.66	0.6
4	R.4	Precentral_R	Somatomotor	R.3a	Precentral_R	Somatomotor	1.09	0.92	0.55	0.57
5	L.1	Postcentral_L	Somatomotor	R.1	Postcentral_R	Somatomotor	0.98	0.78	0.54	0.57
6	L.3b	Postcentral_L	Somatomotor	L.3a	Postcentral_L	Somatomotor	1.15	0.99	0.52	0.56
7	R.3b	Precentral_R	Somatomotor	R.1	Postcentral_R	Somatomotor	0.75	0.59	0.45	0.56
8	L.5m	Precuneus_L	Somatomotor	R.3b	Precentral_R	Somatomotor	0.26	0.16	0.29	0.55
9	L.4	Precentral_L	Somatomotor	L.3a	Postcentral_L	Somatomotor	1.06	0.91	0.51	0.55
10	L.3a	Postcentral_L	Somatomotor	R.3a	Precentral_R	Somatomotor	1.27	1.06	0.59	0.54
11	L.3b	Postcentral_L	Somatomotor	L.1	Postcentral_L	Somatomotor	0.7	0.49	0.59	0.54
12	L.4	Precentral_L	Somatomotor	R.3a	Precentral_R	Somatomotor	0.94	0.77	0.57	0.54
13	L.3b	Postcentral_L	Somatomotor	R.3a	Precentral_R	Somatomotor	0.94	0.79	0.46	0.54
14	L.3b	Postcentral_L	Somatomotor	R.1	Postcentral_R	Somatomotor	0.63	0.47	0.46	0.53
15	L.3b	Postcentral_L	Somatomotor	R.3b	Precentral_R	Somatomotor	1.12	0.96	0.45	0.52
16	L.1	Postcentral_L	Somatomotor	L.2	Postcentral_L	Somatomotor	0.98	0.82	0.56	0.52
17	L.1	Postcentral_L	Somatomotor	R.3b	Precentral_R	Somatomotor	0.56	0.39	0.49	0.52
18	L.OP2-3	Rolandic_Oper_L	Somatomotor	R.OP2-3	Rolandic_Oper_R	Somatomotor	0.8	0.62	0.66	0.52
19	L.4	Precentral_L	Somatomotor	L.3b	Postcentral_L	Somatomotor	0.79	0.6	0.5	0.52
20	L.3b	Postcentral_L	Somatomotor	R.4	Precentral_R	Somatomotor	0.72	0.55	0.47	0.52
21	R.3a	Precentral_R	Somatomotor	R.Thalamus	Thalamus_R	Subcortical-cerebellum	-0.04	0.13	0.64	0.51
22	R.1	Postcentral_R	Somatomotor	R.Thalamus	Thalamus_R	Subcortical-cerebellum	-0.17	0.02	0.66	0.5
23	L.3b	Postcentral_L	Somatomotor	L.5m	Precuneus_L	Somatomotor	0.26	0.13	0.38	0.49
24	L.3a	Postcentral_L	Somatomotor	R.3b	Precentral_R	Somatomotor	0.94	0.81	0.4	0.49
25	L.2	Postcentral_L	Somatomotor	R.1	Postcentral_R	Somatomotor	0.68	0.54	0.49	0.49
26	L.1	Postcentral_L	Somatomotor	L.Thalamus	Thalamus_L	Subcortical-cerebellum	-0.16	0	0.56	0.49
27	L.1	Postcentral_L	Somatomotor	R.Thalamus	Thalamus_R	Subcortical-cerebellum	-0.19	-0.02	0.59	0.49
28	R.1	Postcentral_R	Somatomotor	R.3a	Precentral_R	Somatomotor	0.76	0.61	0.48	0.49
29	L.2	Postcentral_L	Somatomotor	R.Thalamus	Thalamus_R	Subcortical-cerebellum	-0.17	-0.03	0.54	0.48
30	L.4	Precentral_L	Somatomotor	R.3b	Precentral_R	Somatomotor	0.71	0.57	0.38	0.48
31	L.3a	Postcentral_L	Somatomotor	R.4	Precentral_R	Somatomotor	0.91	0.76	0.49	0.47
32	L.2	Postcentral_L	Somatomotor	L.Thalamus	Thalamus_L	Subcortical-cerebellum	-0.14	-0.02	0.45	0.47
33	L.MT	Occipital_Mid_L	Visual2	R.MT	Temporal_Mid_R	Visual2	0.78	0.64	0.46	0.45
34	L.MST	Occipital_Mid_L	Visual2	L.MT	Occipital_Mid_L	Visual2	0.95	0.76	0.57	0.44
35	L.MT	Occipital_Mid_L	Visual2	R.MST	Temporal_Mid_R	Visual2	0.76	0.59	0.53	0.44
36	R.1	Postcentral_R	Somatomotor	L.Thalamus	Thalamus_L	Subcortical-cerebellum	-0.19	-0.02	0.59	0.43
37	L.1	Postcentral_L	Somatomotor	R.3a	Precentral_R	Somatomotor	0.61	0.45	0.56	0.43
38	R.2	Postcentral_R	Somatomotor	R.Thalamus	Thalamus_R	Subcortical-cerebellum	-0.15	0	0.56	0.42
39	L.3a	Postcentral_L	Somatomotor	R.1	Postcentral_R	Somatomotor	0.63	0.52	0.36	0.42
40	R.4	Precentral_R	Somatomotor	R.1	Postcentral_R	Somatomotor	0.92	0.81	0.37	0.42
41	L.1	Postcentral_L	Somatomotor	L.3a	Postcentral_L	Somatomotor	0.64	0.48	0.55	0.41
42	R.1	Postcentral_R	Somatomotor	R.2	Postcentral_R	Somatomotor	0.95	0.78	0.54	0.4
43	L.3b	Postcentral_L	Somatomotor	L.2	Postcentral_L	Somatomotor	0.42	0.25	0.54	0.4
44	L.2	Postcentral_L	Somatomotor	R.2	Postcentral_R	Somatomotor	0.9	0.76	0.5	0.39
45	L.4	Precentral_L	Somatomotor	R.4	Precentral_R	Somatomotor	1.24	1.07	0.57	0.38
46	R.3b	Precentral_R	Somatomotor	R.5m	Paracentral_Lobule_R	Somatomotor	0.38	0.22	0.46	0.38
47	L.4	Precentral_L	Somatomotor	R.1	Postcentral_R	Somatomotor	0.76	0.64	0.39	0.37
48	R.5m	Paracentral_Lobule_R	Somatomotor	R.3a	Precentral_R	Somatomotor	0.42	0.25	0.57	0.37
49	L.4	Precentral_L	Somatomotor	L.6d	Precentral_L	Somatomotor	0.47	0.37	0.35	0.37
50	L.1	Postcentral_L	Somatomotor	R.5m	Paracentral_Lobule_R	Somatomotor	0.49	0.34	0.49	0.36
51	L.3a	Postcentral_L	Somatomotor	R.5m	Paracentral_Lobule_R	Somatomotor	0.39	0.23	0.53	0.35
52	L.3b	Postcentral_L	Somatomotor	R.5m	Paracentral_Lobule_R	Somatomotor	0.34	0.17	0.52	0.35
53	R.5m	Paracentral_Lobule_R	Somatomotor	R.1	Postcentral_R	Somatomotor	0.54	0.38	0.54	0.34
54	L.1	Postcentral_L	Somatomotor	R.5L	Postcentral_R	Somatomotor	0.44	0.31	0.44	0.34
55	L.6d	Precentral_L	Somatomotor	R.3a	Precentral_R	Somatomotor	0.38	0.29	0.34	0.33
56	L.2	Postcentral_L	Somatomotor	L.3a	Postcentral_L	Somatomotor	0.45	0.33	0.45	0.32
57	L.2	Postcentral_L	Somatomotor	R.3b	Precentral_R	Somatomotor	0.37	0.23	0.46	0.32
58	L.6d	Precentral_L	Somatomotor	R.1	Postcentral_R	Somatomotor	0.48	0.37	0.39	0.32
59	R.4	Precentral_R	Somatomotor	R.6d	Precentral_R	Somatomotor	0.5	0.39	0.37	0.31
60	L.3b	Postcentral_L	Somatomotor	R.2	Postcentral_R	Somatomotor	0.36	0.22	0.43	0.29
61	R.3b	Precentral_R	Somatomotor	R.2	Postcentral_R	Somatomotor	0.39	0.24	0.44	0.29
62	L.1	Postcentral_L	Somatomotor	R.2	Postcentral_R	Somatomotor	0.73	0.56	0.55	0.29
63	L.2	Postcentral_L	Somatomotor	R.3a	Precentral_R	Somatomotor	0.41	0.27	0.51	0.28
64	R.MT	Temporal_Mid_R	Visual2	R.1	Postcentral_R	Somatomotor	0.27	0.21	0.23	0.27
65	L.1	Postcentral_L	Somatomotor	R.4	Precentral_R	Somatomotor	0.73	0.58	0.49	0.27
66	L.4	Precentral_L	Somatomotor	L.1	Postcentral_L	Somatomotor	0.85	0.72	0.44	0.26
67	R.5L	Postcentral_R	Somatomotor	R.1	Postcentral_R	Somatomotor	0.51	0.4	0.38	0.26
68	L.6d	Precentral_L	Somatomotor	R.4	Precentral_R	Somatomotor	0.4	0.29	0.4	0.25
69	L.1	Postcentral_L	Somatomotor	R.MT	Temporal_Mid_R	Visual2	0.25	0.18	0.29	0.25
70	R.2	Postcentral_R	Somatomotor	R.3a	Precentral_R	Somatomotor	0.47	0.34	0.42	0.25
71	L.3a	Postcentral_L	Somatomotor	R.2	Postcentral_R	Somatomotor	0.4	0.29	0.36	0.24
72	L.6d	Precentral_L	Somatomotor	R.2	Postcentral_R	Somatomotor	0.48	0.38	0.36	0.23
73	L.MT	Occipital_Mid_L	Visual2	L.1	Postcentral_L	Somatomotor	0.26	0.15	0.41	0.2
74	L.MT	Occipital_Mid_L	Visual2	R.1	Postcentral_R	Somatomotor	0.26	0.17	0.36	0.2
75	L.2	Postcentral_L	Somatomotor	R.4	Precentral_R	Somatomotor	0.53	0.39	0.52	0.18
76	R.4	Precentral_R	Somatomotor	R.2	Postcentral_R	Somatomotor	0.66	0.57	0.29	0.15
77	L.V3A	Occipital_Sup_L	Visual2	L.1	Postcentral_L	Somatomotor	0.19	0.09	0.42	0.14
78	L.4	Precentral_L	Somatomotor	R.2	Postcentral_R	Somatomotor	0.54	0.43	0.39	0.08
ROI labels were determined by referring to AAL and Neurosynth (http://neurosynth.org/locations/)
DMN: Default mode network; FPN: Fronto-parietal task control; MR: Memory retrieval. t-value and p-value are the results of a t-test for functional connectivity values between patients with MDD and HCs in the independent validation dataset.

## Sheet: S9Table
S9 Table. Description of important FCs for MDD using validation dataset
ID		ROI1			ROI1		rHC	rMDD	gdis	gval
	Glasser1	AAL1	Net1	Glasser2	AAL2	Net2
1	R.OP2-3	Rolandic_Oper_R	Somatomotor	R.Ig	Insula_R	Somatomotor	0.82	0.61	0.61	0.68
2	R.3b	Precentral_R	Somatomotor	R.3a	Precentral_R	Somatomotor	1.21	0.98	0.46	0.65
3	L.Ig	Insula_L	Somatomotor	R.Ig	Insula_R	Somatomotor	0.74	0.54	0.77	0.62
4	R.4	Precentral_R	Somatomotor	R.3b	Precentral_R	Somatomotor	1.04	0.79	0.44	0.61
5	L.Thalamus	Thalamus_L	Subcortical-cerebellum	R.Thalamus	Thalamus_R	Subcortical-cerebellum	1.1	0.9	0.66	0.6
6	R.4	Precentral_R	Somatomotor	R.3a	Precentral_R	Somatomotor	1.16	0.95	0.55	0.57
7	L.1	Postcentral_L	Somatomotor	R.1	Postcentral_R	Somatomotor	0.99	0.77	0.54	0.57
8	L.3b	Postcentral_L	Somatomotor	L.3a	Postcentral_L	Somatomotor	1.23	1.03	0.52	0.56
9	L.4	Precentral_L	Somatomotor	L.3a	Postcentral_L	Somatomotor	1.1	0.92	0.51	0.55
10	L.3a	Postcentral_L	Somatomotor	R.3a	Precentral_R	Somatomotor	1.2	0.99	0.59	0.54
11	L.4	Precentral_L	Somatomotor	R.3a	Precentral_R	Somatomotor	0.94	0.75	0.57	0.54
12	L.3b	Postcentral_L	Somatomotor	R.3a	Precentral_R	Somatomotor	0.97	0.78	0.46	0.54
13	R.MST	Temporal_Mid_R	Visual2	R.MT	Temporal_Mid_R	Visual2	0.98	0.79	0.33	0.53
14	L.3b	Postcentral_L	Somatomotor	R.3b	Precentral_R	Somatomotor	1.16	0.96	0.45	0.52
15	L.1	Postcentral_L	Somatomotor	R.3b	Precentral_R	Somatomotor	0.67	0.47	0.49	0.52
16	L.OP2-3	Rolandic_Oper_L	Somatomotor	R.OP2-3	Rolandic_Oper_R	Somatomotor	0.73	0.55	0.66	0.52
17	L.ProS	Precuneus_L	Visual1	L.VMV1	Lingual_L	Visual2	0.54	0.38	0.36	0.52
18	L.4	Precentral_L	Somatomotor	L.3b	Postcentral_L	Somatomotor	0.98	0.77	0.5	0.52
19	L.3b	Postcentral_L	Somatomotor	R.4	Precentral_R	Somatomotor	0.88	0.68	0.47	0.52
20	R.V6	Cuneus_R	Visual2	R.ProS	Lingual_R	Visual1	0.48	0.32	0.21	0.5
21	L.3a	Postcentral_L	Somatomotor	R.3b	Precentral_R	Somatomotor	0.95	0.78	0.4	0.49
22	L.V3CD	Occipital_Mid_L	Visual2	R.V3CD	Occipital_Mid_R	Visual2	0.89	0.73	0.32	0.49
23	L.VMV1	Lingual_L	Visual2	R.ProS	Lingual_R	Visual1	0.53	0.39	0.37	0.49
24	L.4	Precentral_L	Somatomotor	R.3b	Precentral_R	Somatomotor	0.83	0.65	0.38	0.48
25	L.VMV2	Lingual_L	Visual2	R.VMV2	Lingual_R	Visual2	0.69	0.53	0.5	0.48
26	L.ProS	Precuneus_L	Visual1	R.ProS	Lingual_R	Visual1	0.84	0.67	0.42	0.48
27	L.VMV1	Lingual_L	Visual2	R.V6	Cuneus_R	Visual2	0.4	0.27	0.2	0.47
28	L.MST	Occipital_Mid_L	Visual2	R.MST	Temporal_Mid_R	Visual2	0.71	0.55	0.52	0.46
29	R.V4	Fusiform_R	Visual2	R.V3B	Occipital_Sup_R	Visual2	0.7	0.56	0.22	0.46
30	L.OP2-3	Rolandic_Oper_L	Somatomotor	R.Ig	Insula_R	Somatomotor	0.62	0.47	0.59	0.46
31	L.V3B	Occipital_Mid_L	Visual2	R.V3B	Occipital_Sup_R	Visual2	0.79	0.65	0.36	0.45
32	L.MT	Occipital_Mid_L	Visual2	R.MT	Temporal_Mid_R	Visual2	0.68	0.53	0.46	0.45
33	R.V6	Cuneus_R	Visual2	R.VMV1	Lingual_R	Visual2	0.44	0.29	0.21	0.44
34	L.MT	Occipital_Mid_L	Visual2	R.MST	Temporal_Mid_R	Visual2	0.65	0.5	0.53	0.44
35	R.ProS	Lingual_R	Visual1	R.VMV1	Lingual_R	Visual2	0.53	0.4	0.33	0.43
36	L.V4	Occipital_Inf_L	Visual2	R.V4	Fusiform_R	Visual2	1.14	1	0.48	0.42
37	L.V6	Cuneus_L	Visual2	R.ProS	Lingual_R	Visual1	0.43	0.31	0.24	0.41
38	L.MST	Occipital_Mid_L	Visual2	R.MT	Temporal_Mid_R	Visual2	0.62	0.48	0.4	0.4
39	L.V4	Occipital_Inf_L	Visual2	R.IP0	Occipital_Mid_R	Dorsal-Attention	0.27	0.13	0.09	0.39
40	L.V8	Fusiform_L	Visual2	R.VVC	Fusiform_R	Visual2	0.51	0.39	0.31	0.39
41	R.MIP	Occipital_Sup_R	Dorsal-Attention	R.V3CD	Occipital_Mid_R	Visual2	0.49	0.35	0.12	0.39
42	L.V3A	Occipital_Sup_L	Visual2	R.V3A	Occipital_Sup_R	Visual2	1.09	0.97	0.41	0.39
43	L.4	Precentral_L	Somatomotor	R.4	Precentral_R	Somatomotor	1.22	1.09	0.57	0.38
44	L.V8	Fusiform_L	Visual2	R.V8	Fusiform_R	Visual2	0.69	0.56	0.44	0.38
45	L.VMV1	Lingual_L	Visual2	R.VMV1	Lingual_R	Visual2	0.73	0.61	0.48	0.38
46	L.V3B	Occipital_Mid_L	Visual2	R.IP0	Occipital_Mid_R	Dorsal-Attention	0.48	0.35	0.13	0.37
47	L.ProS	Precuneus_L	Visual1	R.V6	Cuneus_R	Visual2	0.4	0.28	0.15	0.37
48	L.VMV3	Fusiform_L	Visual2	R.VMV3	Lingual_R	Visual2	0.69	0.57	0.48	0.37
49	L.VMV3	Fusiform_L	Visual2	R.VMV2	Lingual_R	Visual2	0.68	0.56	0.45	0.36
50	L.V6	Cuneus_L	Visual2	L.VMV1	Lingual_L	Visual2	0.41	0.31	0.24	0.35
51	L.V6	Cuneus_L	Visual2	L.ProS	Precuneus_L	Visual1	0.43	0.32	0.23	0.35
52	R.V3B	Occipital_Sup_R	Visual2	R.IP0	Occipital_Mid_R	Dorsal-Attention	0.65	0.52	0.07	0.35
53	L.V3	Occipital_Sup_L	Visual2	R.V3	Calcarine_R	Visual2	1.16	1.05	0.45	0.35
54	L.ProS	Precuneus_L	Visual1	R.VMV1	Lingual_R	Visual2	0.43	0.33	0.33	0.35
55	R.V4	Fusiform_R	Visual2	R.IP0	Occipital_Mid_R	Dorsal-Attention	0.26	0.14	0.07	0.33
56	R.V4	Fusiform_R	Visual2	R.V8	Fusiform_R	Visual2	0.92	0.8	0.41	0.32
57	L.V4	Occipital_Inf_L	Visual2	R.V8	Fusiform_R	Visual2	0.73	0.63	0.36	0.32
58	L.IP0	Occipital_Mid_L	Dorsal-Attention	R.V4	Fusiform_R	Visual2	0.17	0.08	0.1	0.27
59	L.V4	Occipital_Inf_L	Visual2	L.IP0	Occipital_Mid_L	Dorsal-Attention	0.2	0.11	0.08	0.26
60	L.V6A	Occipital_Sup_L	Visual2	R.V6A	Occipital_Sup_R	Visual2	0.68	0.6	0.12	0.26
61	L.IP0	Occipital_Mid_L	Dorsal-Attention	R.V3CD	Occipital_Mid_R	Visual2	0.31	0.22	0.15	0.24
62	L.V7	Occipital_Mid_L	Visual2	R.LIPv	Parietal_Inf_R	Visual2	0.48	0.41	0.25	0.23
63	L.IP0	Occipital_Mid_L	Dorsal-Attention	R.V3B	Occipital_Sup_R	Visual2	0.41	0.33	0.13	0.22
64	L.V7	Occipital_Mid_L	Visual2	R.V7	Occipital_Sup_R	Visual2	0.74	0.67	0.36	0.21
65	L.V2	Lingual_L	Visual2	R.V2	Calcarine_R	Visual2	1.25	1.19	0.35	0.19

## Sheet: S10Table
S10 Table. Description of important FCs for ASD using discovery dataset
ID		ROI1			ROI1		rHC	rASD	gdis	gval
	Glasser1	AAL1	Net1	Glasser2	AAL2	Net2
1	L.3a	Postcentral_L	Somatomotor	R.3a	Precentral_R	Somatomotor	1.27	1.21	0.15	0.29
2	L.4	Precentral_L	Somatomotor	R.4	Precentral_R	Somatomotor	1.24	1.24	0.01	0.29
3	L.MT	Occipital_Mid_L	Visual2	L.1	Postcentral_L	Somatomotor	0.26	0.17	0.33	0.29
4	L.3a	Postcentral_L	Somatomotor	R.3b	Precentral_R	Somatomotor	0.94	0.93	0.04	0.28
5	L.4	Precentral_L	Somatomotor	R.3a	Precentral_R	Somatomotor	0.94	0.9	0.13	0.27
6	L.4	Precentral_L	Somatomotor	R.3b	Precentral_R	Somatomotor	0.71	0.65	0.17	0.26
7	L.3b	Postcentral_L	Somatomotor	R.3b	Precentral_R	Somatomotor	1.12	1.11	0.01	0.26
8	L.5m	Precuneus_L	Somatomotor	R.1	Postcentral_R	Somatomotor	0.45	0.42	0.11	0.25
9	L.1	Postcentral_L	Somatomotor	R.2	Postcentral_R	Somatomotor	0.73	0.7	0.1	0.25
10	L.1	Postcentral_L	Somatomotor	R.1	Postcentral_R	Somatomotor	0.98	0.93	0.11	0.24
11	L.4	Precentral_L	Somatomotor	R.1	Postcentral_R	Somatomotor	0.76	0.71	0.16	0.24
12	L.1	Postcentral_L	Somatomotor	R.4	Precentral_R	Somatomotor	0.73	0.67	0.18	0.23
13	L.3a	Postcentral_L	Somatomotor	R.1	Postcentral_R	Somatomotor	0.63	0.61	0.07	0.23
14	L.3a	Postcentral_L	Somatomotor	R.2	Postcentral_R	Somatomotor	0.4	0.39	0.03	0.23
15	L.3b	Postcentral_L	Somatomotor	R.3a	Precentral_R	Somatomotor	0.94	0.89	0.14	0.22
16	L.MT	Occipital_Mid_L	Visual2	R.4	Precentral_R	Somatomotor	0.19	0.11	0.33	0.22
17	L.1	Postcentral_L	Somatomotor	L.3a	Postcentral_L	Somatomotor	0.64	0.58	0.21	0.22
18	L.4	Precentral_L	Somatomotor	L.3a	Postcentral_L	Somatomotor	1.06	1.01	0.17	0.22
19	L.2	Postcentral_L	Somatomotor	R.2	Postcentral_R	Somatomotor	0.9	0.91	0.01	0.22
20	L.3a	Postcentral_L	Somatomotor	R.4	Precentral_R	Somatomotor	0.91	0.89	0.06	0.22
21	L.1	Postcentral_L	Somatomotor	R.5m	Paracentral_Lobule_R	Somatomotor	0.49	0.43	0.2	0.21
22	L.1	Postcentral_L	Somatomotor	L.2	Postcentral_L	Somatomotor	0.98	0.9	0.26	0.21
23	L.3b	Postcentral_L	Somatomotor	R.4	Precentral_R	Somatomotor	0.72	0.67	0.13	0.21
24	L.4	Precentral_L	Somatomotor	L.1	Postcentral_L	Somatomotor	0.85	0.78	0.22	0.21
25	L.3b	Postcentral_L	Somatomotor	L.3a	Postcentral_L	Somatomotor	1.15	1.09	0.19	0.19
26	L.1	Postcentral_L	Somatomotor	R.MT	Temporal_Mid_R	Visual2	0.25	0.18	0.27	0.19
27	L.1	Postcentral_L	Somatomotor	R.MST	Temporal_Mid_R	Visual2	0.25	0.15	0.39	0.19
28	L.3b	Postcentral_L	Somatomotor	R.1	Postcentral_R	Somatomotor	0.63	0.56	0.2	0.19
29	L.MT	Occipital_Mid_L	Visual2	R.1	Postcentral_R	Somatomotor	0.26	0.17	0.36	0.19
30	L.1	Postcentral_L	Somatomotor	R.3a	Precentral_R	Somatomotor	0.61	0.56	0.17	0.19
31	R.4	Precentral_R	Somatomotor	R.MT	Temporal_Mid_R	Visual2	0.21	0.14	0.29	0.18
32	L.4	Precentral_L	Somatomotor	L.3b	Postcentral_L	Somatomotor	0.79	0.7	0.23	0.18
33	L.5L	Precuneus_L	Somatomotor	R.1	Postcentral_R	Somatomotor	0.44	0.36	0.25	0.18
34	L.1	Postcentral_L	Somatomotor	R.V4t	Occipital_Inf_R	Visual2	0.22	0.14	0.31	0.17
35	L.2	Postcentral_L	Somatomotor	R.1	Postcentral_R	Somatomotor	0.68	0.65	0.08	0.17
36	L.2	Postcentral_L	Somatomotor	R.Thalamus	Thalamus_R	Subcortical-cerebellum	-0.17	-0.08	0.34	0.17
37	R.2	Postcentral_R	Somatomotor	R.Thalamus	Thalamus_R	Subcortical-cerebellum	-0.15	-0.07	0.31	0.17
38	L.1	Postcentral_L	Somatomotor	R.5L	Postcentral_R	Somatomotor	0.44	0.38	0.21	0.17
39	R.3b	Precentral_R	Somatomotor	R.3a	Precentral_R	Somatomotor	1.14	1.09	0.14	0.17
40	L.2	Postcentral_L	Somatomotor	L.3a	Postcentral_L	Somatomotor	0.45	0.42	0.13	0.16
41	R.4	Precentral_R	Somatomotor	R.3b	Precentral_R	Somatomotor	0.8	0.75	0.12	0.16
42	L.1	Postcentral_L	Somatomotor	R.3b	Precentral_R	Somatomotor	0.56	0.49	0.2	0.16
43	L.3b	Postcentral_L	Somatomotor	R.2	Postcentral_R	Somatomotor	0.36	0.34	0.08	0.16
44	L.3b	Postcentral_L	Somatomotor	L.5m	Precuneus_L	Somatomotor	0.26	0.2	0.15	0.16
45	L.3b	Postcentral_L	Somatomotor	R.5m	Paracentral_Lobule_R	Somatomotor	0.34	0.28	0.17	0.16
46	L.2	Postcentral_L	Somatomotor	R.3a	Precentral_R	Somatomotor	0.41	0.38	0.12	0.16
47	L.4	Precentral_L	Somatomotor	R.2	Postcentral_R	Somatomotor	0.54	0.5	0.14	0.16
48	R.MT	Temporal_Mid_R	Visual2	R.1	Postcentral_R	Somatomotor	0.27	0.18	0.34	0.15
49	R.2	Postcentral_R	Somatomotor	R.3a	Precentral_R	Somatomotor	0.47	0.45	0.07	0.15
50	R.4	Precentral_R	Somatomotor	R.3a	Precentral_R	Somatomotor	1.09	1.05	0.13	0.15
51	R.1	Postcentral_R	Somatomotor	R.V4t	Occipital_Inf_R	Visual2	0.24	0.15	0.35	0.14
52	R.4	Precentral_R	Somatomotor	R.1	Postcentral_R	Somatomotor	0.92	0.87	0.17	0.14
53	R.1	Postcentral_R	Somatomotor	R.2	Postcentral_R	Somatomotor	0.95	0.91	0.13	0.14
54	L.1	Postcentral_L	Somatomotor	R.Thalamus	Thalamus_R	Subcortical-cerebellum	-0.19	-0.11	0.28	0.14
55	L.2	Postcentral_L	Somatomotor	L.Thalamus	Thalamus_L	Subcortical-cerebellum	-0.14	-0.07	0.26	0.14
56	R.1	Postcentral_R	Somatomotor	R.Thalamus	Thalamus_R	Subcortical-cerebellum	-0.17	-0.08	0.3	0.13
57	L.1	Postcentral_L	Somatomotor	L.Thalamus	Thalamus_L	Subcortical-cerebellum	-0.16	-0.1	0.22	0.12
58	R.1	Postcentral_R	Somatomotor	R.3a	Precentral_R	Somatomotor	0.76	0.71	0.16	0.12
59	L.2	Postcentral_L	Somatomotor	R.4	Precentral_R	Somatomotor	0.53	0.48	0.19	0.12
60	L.3a	Postcentral_L	Somatomotor	R.5m	Paracentral_Lobule_R	Somatomotor	0.39	0.35	0.14	0.12
61	L.2	Postcentral_L	Somatomotor	R.3b	Precentral_R	Somatomotor	0.37	0.31	0.17	0.12
62	R.5m	Paracentral_Lobule_R	Somatomotor	R.1	Postcentral_R	Somatomotor	0.54	0.47	0.24	0.12
63	L.5m	Precuneus_L	Somatomotor	R.3b	Precentral_R	Somatomotor	0.26	0.21	0.16	0.11
64	R.4	Precentral_R	Somatomotor	R.Thalamus	Thalamus_R	Subcortical-cerebellum	-0.06	0.05	0.41	0.11
65	R.1	Postcentral_R	Somatomotor	L.Thalamus	Thalamus_L	Subcortical-cerebellum	-0.19	-0.1	0.31	0.11
66	L.3b	Postcentral_L	Somatomotor	L.2	Postcentral_L	Somatomotor	0.42	0.35	0.21	0.11
67	L.3b	Postcentral_L	Somatomotor	L.1	Postcentral_L	Somatomotor	0.7	0.59	0.32	0.11
68	L.4	Precentral_L	Somatomotor	L.Thalamus	Thalamus_L	Subcortical-cerebellum	-0.05	0.04	0.3	0.1
69	R.5L	Postcentral_R	Somatomotor	R.1	Postcentral_R	Somatomotor	0.51	0.42	0.31	0.09
70	L.4	Precentral_L	Somatomotor	L.2	Postcentral_L	Somatomotor	0.64	0.57	0.24	0.08
71	L.Thalamus	Thalamus_L	Subcortical-cerebellum	R.Thalamus	Thalamus_R	Subcortical-cerebellum	1.13	1.03	0.31	0.08
72	R.4	Precentral_R	Somatomotor	R.2	Postcentral_R	Somatomotor	0.66	0.6	0.21	0.08
73	R.3b	Precentral_R	Somatomotor	R.2	Postcentral_R	Somatomotor	0.39	0.35	0.11	0.08
74	R.1	Postcentral_R	Somatomotor	R.Putamen	Putamen_R	Subcortical-cerebellum	-0.12	-0.03	0.32	0.07
75	R.3b	Precentral_R	Somatomotor	R.5m	Paracentral_Lobule_R	Somatomotor	0.38	0.31	0.2	0.05
76	L.6d	Precentral_L	Somatomotor	R.3a	Precentral_R	Somatomotor	0.38	0.36	0.07	0.05
77	L.6d	Precentral_L	Somatomotor	R.4	Precentral_R	Somatomotor	0.4	0.36	0.15	0.05
78	R.5m	Paracentral_Lobule_R	Somatomotor	R.3a	Precentral_R	Somatomotor	0.42	0.37	0.19	0.04
79	R.3b	Precentral_R	Somatomotor	R.1	Postcentral_R	Somatomotor	0.75	0.66	0.24	0.02
80	L.V3A	Occipital_Sup_L	Visual2	L.1	Postcentral_L	Somatomotor	0.19	0.11	0.32	0.02
81	L.4	Precentral_L	Somatomotor	L.6d	Precentral_L	Somatomotor	0.47	0.41	0.2	0.02

## Sheet: S11Table
S11 Table. Description of important FCs for SCZ using discovery dataset
ID		ROI1			ROI1		rHC	rSCZ	gdis	gval
	Glasser1	AAL1	Net1	Glasser2	AAL2	Net2
1	L.4	Precentral_L	Somatomotor	L.Thalamus	Thalamus_L	Subcortical-cerebellum	-0.05	0.17	0.77	0.6
2	R.4	Precentral_R	Somatomotor	R.Thalamus	Thalamus_R	Subcortical-cerebellum	-0.06	0.18	0.85	0.59
3	L.4	Precentral_L	Somatomotor	R.Thalamus	Thalamus_R	Subcortical-cerebellum	-0.07	0.16	0.79	0.57
4	R.3a	Precentral_R	Somatomotor	R.Thalamus	Thalamus_R	Subcortical-cerebellum	-0.04	0.17	0.75	0.55
5	R.1	Postcentral_R	Somatomotor	R.3a	Precentral_R	Somatomotor	0.76	0.58	0.6	0.53
6	R.3a	Precentral_R	Somatomotor	L.Thalamus	Thalamus_L	Subcortical-cerebellum	-0.04	0.15	0.71	0.52
7	R.4	Precentral_R	Somatomotor	L.Thalamus	Thalamus_L	Subcortical-cerebellum	-0.07	0.16	0.81	0.52
8	L.3b	Postcentral_L	Somatomotor	L.1	Postcentral_L	Somatomotor	0.7	0.45	0.71	0.5
9	R.4	Precentral_R	Somatomotor	R.1	Postcentral_R	Somatomotor	0.92	0.8	0.41	0.5
10	L.3b	Postcentral_L	Somatomotor	R.1	Postcentral_R	Somatomotor	0.63	0.4	0.65	0.5
11	R.3b	Precentral_R	Somatomotor	R.1	Postcentral_R	Somatomotor	0.75	0.49	0.71	0.49
12	L.3b	Postcentral_L	Somatomotor	L.5m	Precuneus_L	Somatomotor	0.26	0.1	0.48	0.47
13	L.1	Postcentral_L	Somatomotor	R.3b	Precentral_R	Somatomotor	0.56	0.3	0.75	0.46
14	L.1	Postcentral_L	Somatomotor	L.Thalamus	Thalamus_L	Subcortical-cerebellum	-0.16	0.04	0.69	0.46
15	L.1	Postcentral_L	Somatomotor	R.3a	Precentral_R	Somatomotor	0.61	0.43	0.61	0.45
16	L.3a	Postcentral_L	Somatomotor	R.1	Postcentral_R	Somatomotor	0.63	0.46	0.53	0.45
17	L.1	Postcentral_L	Somatomotor	R.Thalamus	Thalamus_R	Subcortical-cerebellum	-0.19	0.02	0.73	0.45
18	L.Thalamus	Thalamus_L	Subcortical-cerebellum	R.Thalamus	Thalamus_R	Subcortical-cerebellum	1.13	0.94	0.59	0.44
19	L.3b	Postcentral_L	Somatomotor	R.4	Precentral_R	Somatomotor	0.72	0.43	0.79	0.44
20	R.1	Postcentral_R	Somatomotor	R.Thalamus	Thalamus_R	Subcortical-cerebellum	-0.17	0.07	0.83	0.44
21	L.3b	Postcentral_L	Somatomotor	L.2	Postcentral_L	Somatomotor	0.42	0.21	0.65	0.44
22	L.1	Postcentral_L	Somatomotor	L.3a	Postcentral_L	Somatomotor	0.64	0.45	0.64	0.43
23	R.3b	Precentral_R	Somatomotor	R.5m	Paracentral_Lobule_R	Somatomotor	0.38	0.2	0.49	0.4
24	L.3b	Postcentral_L	Somatomotor	R.5m	Paracentral_Lobule_R	Somatomotor	0.34	0.17	0.52	0.4
25	L.1	Postcentral_L	Somatomotor	R.4	Precentral_R	Somatomotor	0.73	0.56	0.54	0.39
26	L.2	Postcentral_L	Somatomotor	L.3a	Postcentral_L	Somatomotor	0.45	0.31	0.53	0.39
27	L.4	Precentral_L	Somatomotor	R.1	Postcentral_R	Somatomotor	0.76	0.62	0.45	0.39
28	R.4	Precentral_R	Somatomotor	R.3b	Precentral_R	Somatomotor	0.8	0.5	0.7	0.39
29	R.5m	Paracentral_Lobule_R	Somatomotor	R.1	Postcentral_R	Somatomotor	0.54	0.43	0.37	0.39
30	L.5m	Precuneus_L	Somatomotor	R.3b	Precentral_R	Somatomotor	0.26	0.12	0.43	0.39
31	L.4	Precentral_L	Somatomotor	L.3b	Postcentral_L	Somatomotor	0.79	0.49	0.77	0.38
32	L.3b	Postcentral_L	Somatomotor	R.2	Postcentral_R	Somatomotor	0.36	0.15	0.66	0.38
33	L.1	Postcentral_L	Somatomotor	L.2	Postcentral_L	Somatomotor	0.98	0.82	0.56	0.38
34	R.1	Postcentral_R	Somatomotor	L.Thalamus	Thalamus_L	Subcortical-cerebellum	-0.19	0.03	0.75	0.38
35	L.4	Precentral_L	Somatomotor	R.3b	Precentral_R	Somatomotor	0.71	0.44	0.71	0.37
36	L.4	Precentral_L	Somatomotor	R.2	Postcentral_R	Somatomotor	0.54	0.42	0.39	0.36
37	L.2	Postcentral_L	Somatomotor	R.3b	Precentral_R	Somatomotor	0.37	0.16	0.68	0.36
38	L.1	Postcentral_L	Somatomotor	R.2	Postcentral_R	Somatomotor	0.73	0.6	0.42	0.35
39	L.MST	Occipital_Mid_L	Visual2	L.MT	Occipital_Mid_L	Visual2	0.95	0.76	0.57	0.34
40	L.1	Postcentral_L	Somatomotor	R.1	Postcentral_R	Somatomotor	0.98	0.78	0.55	0.34
41	L.6d	Precentral_L	Somatomotor	R.4	Precentral_R	Somatomotor	0.4	0.22	0.63	0.34
42	L.2	Postcentral_L	Somatomotor	R.1	Postcentral_R	Somatomotor	0.68	0.56	0.39	0.34
43	L.4	Precentral_L	Somatomotor	L.6d	Precentral_L	Somatomotor	0.47	0.28	0.66	0.34
44	R.3b	Precentral_R	Somatomotor	R.3a	Precentral_R	Somatomotor	1.14	0.93	0.63	0.33
45	R.5m	Paracentral_Lobule_R	Somatomotor	R.3a	Precentral_R	Somatomotor	0.42	0.27	0.49	0.32
46	R.4	Precentral_R	Somatomotor	R.6d	Precentral_R	Somatomotor	0.5	0.31	0.62	0.32
47	L.4	Precentral_L	Somatomotor	R.6d	Precentral_R	Somatomotor	0.41	0.24	0.61	0.32
48	R.1	Postcentral_R	Somatomotor	R.2	Postcentral_R	Somatomotor	0.95	0.84	0.35	0.32
49	L.4	Precentral_L	Somatomotor	R.3a	Precentral_R	Somatomotor	0.94	0.72	0.73	0.31
50	L.6d	Precentral_L	Somatomotor	R.1	Postcentral_R	Somatomotor	0.48	0.32	0.59	0.31
51	L.1	Postcentral_L	Somatomotor	R.5m	Paracentral_Lobule_R	Somatomotor	0.49	0.37	0.4	0.3
52	R.2	Postcentral_R	Somatomotor	R.3a	Precentral_R	Somatomotor	0.47	0.31	0.53	0.3
53	L.3b	Postcentral_L	Somatomotor	L.3a	Postcentral_L	Somatomotor	1.15	0.95	0.65	0.3
54	L.3a	Postcentral_L	Somatomotor	R.5m	Paracentral_Lobule_R	Somatomotor	0.39	0.25	0.47	0.29
55	L.4	Precentral_L	Somatomotor	L.3a	Postcentral_L	Somatomotor	1.06	0.8	0.85	0.29
56	L.MT	Occipital_Mid_L	Visual2	R.MT	Temporal_Mid_R	Visual2	0.78	0.62	0.5	0.29
57	L.3a	Postcentral_L	Somatomotor	R.2	Postcentral_R	Somatomotor	0.4	0.24	0.52	0.28
58	L.MT	Occipital_Mid_L	Visual2	L.1	Postcentral_L	Somatomotor	0.26	0.14	0.49	0.28
59	L.3a	Postcentral_L	Somatomotor	R.3b	Precentral_R	Somatomotor	0.94	0.75	0.6	0.28
60	R.3b	Precentral_R	Somatomotor	R.2	Postcentral_R	Somatomotor	0.39	0.15	0.68	0.26
61	L.4	Precentral_L	Somatomotor	R.4	Precentral_R	Somatomotor	1.24	1.09	0.5	0.26
62	L.3a	Postcentral_L	Somatomotor	R.4	Precentral_R	Somatomotor	0.91	0.67	0.78	0.25
63	R.4	Precentral_R	Somatomotor	R.3a	Precentral_R	Somatomotor	1.09	0.83	0.83	0.25
64	L.3b	Postcentral_L	Somatomotor	R.3a	Precentral_R	Somatomotor	0.94	0.76	0.58	0.24
65	L.2	Postcentral_L	Somatomotor	R.2	Postcentral_R	Somatomotor	0.9	0.8	0.34	0.23
66	L.3b	Postcentral_L	Somatomotor	R.3b	Precentral_R	Somatomotor	1.12	1.02	0.3	0.21
67	L.MT	Occipital_Mid_L	Visual2	R.1	Postcentral_R	Somatomotor	0.26	0.13	0.52	0.21
68	L.6d	Precentral_L	Somatomotor	R.2	Postcentral_R	Somatomotor	0.48	0.32	0.56	0.2
69	L.3a	Postcentral_L	Somatomotor	R.3a	Precentral_R	Somatomotor	1.27	1.04	0.66	0.2
